# Supplementary material for: The science of YouTube: What factors influence user engagement with online science videos?
Source: PLoS One. 2022 May 25;17(5):e0267697. doi: 10.1371/journal.pone.0267697 (PMC9132274; doi:10.1371/journal.pone.0267697)
Supplement: S1 File — (XLSX) [file pone.0267697.s001.xlsx]

## Sheet: videos
Video ID	Video length (minutes)	Time elapsed since upload	Watch time (minutes)	Views	Average view duration (minutes)	Likes	Dislikes	Shares	Comments	Videos in playlists	Subscribers	Average percentage viewed
1	2.47	1377	2450361	1439920	1.7	2816	342	1350	703	1953	1645	68.99
2	2.85	1352	1825661	1065499	1.7	2760	254	993	544	2222	2527	60.12
3	3.17	1097	2264406	997275	2.3	1914	55	1339	176	1293	669	71.7
4	3.45	920	1508634	850521	1.8	1254	209	584	208	1362	662	51.41
5	2.75	1258	1517767	820331	1.9	3480	157	947	305	3246	2435	67.28
6	3	1090	1691537	788898	2.1	4115	268	2146	789	3042	1500	71.47
7	3.7	1532	1613868	696938	2.3	2303	210	847	694	1382	1808	62.59
8	3.02	1349	1355858	670061	2	3387	430	1899	1383	1780	2589	67.08
9	3.63	1284	1255967	643446	2	1244	98	307	149	1047	921	53.72
10	3.72	1335	1612155	576699	2.8	1905	59	384	170	1792	1806	75.21
11	2.98	1559	1026718	485470	2.1	3067	49	842	158	2194	4935	70.89
12	4.58	1253	1118583	459716	2.4	1247	262	207	356	728	471	53.09
13	3.27	786	807176	430318	1.9	2375	892	248	247	1912	336	57.42
14	2.43	1527	740420	424604	1.7	2413	59	1488	390	1726	3441	71.66
15	3.27	996	816970	417950	2	2939	184	848	267	1544	673	59.84
16	2.47	996	657578	411300	1.6	960	69	1187	211	724	508	64.82
17	4.28	520	329564	363927	0.9	2788	2285	4055	122	4848	218	21.14
18	2.1	1441	494337	340750	1.5	1134	91	769	369	705	1626	69.08
19	4	736	786716	325544	2.4	1914	83	299	101	1774	416	60.42
20	3.27	911	638274	322509	2	1177	104	644	125	1052	481	60.58
21	3.02	625	544041	313286	1.7	824	76	736	81	2515	139	57.57
22	4.13	904	901490	309592	2.9	2441	92	274	272	1093	668	70.45
23	5.6	1120	955398	296182	3.2	3212	120	674	205	3168	1760	57.6
24	5.63	1272	938606	293081	3.2	1374	92	311	162	1181	666	56.85
25	2.72	1246	515297	284037	1.8	1296	108	132	144	954	380	66.78
26	3.3	1300	664692	282944	2.3	1562	40	660	279	877	1504	71.19
27	3.8	1455	774085	266539	2.9	1360	37	308	113	1236	2058	76.43
28	3.42	716	491968	262985	1.9	778	44	369	95	588	119	54.75
29	3.15	1062	429879	241492	1.8	1647	196	485	304	2489	298	56.51
30	2.05	799	356844	239383	1.5	1113	24	462	56	656	302	72.72
31	1.63	878	259926	235282	1.1	747	19	240	32	432	177	67.64
32	4.47	883	523010	217489	2.4	883	23	578	166	1553	448	53.84
33	3.22	1214	403077	198029	2	1085	34	528	72	658	394	63.28
34	4.42	1416	388414	193675	2	782	147	478	54	767	614	45.41
35	3.3	1325	415852	191696	2.2	1332	56	371	153	853	837	65.74
36	3.07	1070	381985	187678	2	505	34	314	65	439	140	66.37
37	3.22	1083	372276	184369	2	787	64	436	141	450	232	62.77
38	1.28	1077	137913	176458	0.8	803	57	246	88	841	162	60.9
39	6.53	1407	617099	175811	3.5	960	36	784	452	1095	433	53.75
40	3.1	1042	329904	172522	1.9	780	24	352	63	711	195	61.69
41	2.55	1234	271347	172299	1.6	840	68	139	122	602	222	61.76
42	2.27	840	278505	168490	1.7	767	70	390	83	319	112	72.92
43	1.95	878	206724	167433	1.2	474	31	362	32	339	171	63.32
44	2.85	1447	309774	155687	2	923	15	910	108	652	818	69.81
45	3.45	1202	364800	148065	2.5	615	40	91	59	536	167	71.41
46	3.68	653	354173	147066	2.4	1536	51	652	58	1536	147	65.38
47	3.27	1267	345483	146673	2.4	697	27	216	70	341	251	72.25
48	2.58	1026	207143	145517	1.4	801	32	211	61	628	122	55.1
49	5.02	805	431044	142688	3	1267	23	370	151	652	234	60.22
50	4.02	1015	343005	138636	2.5	1005	33	191	69	683	256	61.6
51	3.4	569	261320	138073	1.9	933	45	249	71	895	89	55.67
52	3.35	505	379662	138046	2.8	1724	59	869	64	1939	144	82.1
53	2	1435	195732	137862	1.4	515	24	124	73	425	1101	70.99
54	2.35	1540	200846	137675	1.5	239	20	66	37	202	137	62.08
55	2.27	1077	225001	137227	1.6	1371	271	754	273	597	388	72.34
56	3.92	1009	329095	134833	2.4	819	37	263	59	507	168	62.32
57	3.85	1031	289649	122472	2.4	590	27	340	76	326	115	61.43
58	3.78	596	263992	121361	2.2	1192	118	473	77	1155	71	57.5
59	3.78	1056	332285	119470	2.8	1423	246	1020	372	519	338	73.52
60	5.17	1546	262588	113744	2.3	521	31	450	92	796	351	44.68
61	3.72	855	280752	112255	2.5	730	26	381	114	432	113	67.29
62	2.87	1472	224855	104055	2.2	619	29	168	166	405	435	75.1
63	2.98	1192	206564	100927	2	1065	18	245	69	750	370	68.6
64	3.08	792	207659	100712	2.1	603	27	258	62	228	140	66.87
65	2.83	1385	194722	100603	1.9	474	16	124	83	296	627	68.31
66	4.05	950	216627	99541	2.2	850	47	304	108	762	143	53.73
67	3.32	1420	213938	98990	2.2	372	30	66	26	355	288	65.16
68	2.67	832	161140	98849	1.6	754	9	631	38	605	119	61.13
69	3.97	975	224456	94183	2.4	1340	42	294	148	616	191	60.08
70	4.82	898	286993	93812	3.1	1577	68	380	177	815	1436	63.51
71	2.7	1139	195997	91471	2.1	650	47	452	84	475	194	79.36
72	3.45	492	161363	88543	1.8	582	43	477	35	486	85	52.82
73	4.53	723	193550	87183	2.2	943	174	713	135	618	113	48.19
74	2.1	1307	123088	86262	1.4	478	35	84	78	205	257	67.95
75	2.47	1494	148614	86176	1.7	535	71	223	163	359	208	69.91
76	4.27	1430	169599	84291	2	307	158	393	137	463	167	47.16
77	3.98	1100	216099	83399	2.6	634	57	203	91	416	255	65.05
78	3.3	743	165184	82412	2	829	42	243	76	483	89	60.74
79	3.7	658	184799	80981	2.3	706	55	428	39	440	109	61.68
80	4	1123	187790	78497	2.4	405	41	68	83	361	86	59.81
81	3.32	1410	188193	76764	2.5	432	16	59	43	262	214	73.92
82	3.12	1146	153085	74229	2.1	397	14	226	52	470	139	66.17
83	3.97	1367	162843	74155	2.2	315	26	114	53	391	141	55.36
84	3.38	926	159022	73688	2.2	687	28	145	126	397	103	63.78
85	4.78	932	186594	71963	2.6	657	34	392	120	586	221	54.21
86	3.63	574	157817	69750	2.3	889	16	651	46	1929	304	62.27
87	2.98	1220	115784	67072	1.7	296	17	102	47	262	135	57.86
88	4.28	1279	149247	66634	2.2	546	17	286	64	355	133	52.29
89	3.07	414	151265	63670	2.4	392	6	240	23	316	17	77.47
90	3.08	407	134086	61558	2.2	459	37	209	37	340	46	70.64
91	3.93	485	155506	60859	2.6	543	30	365	57	360	69	64.96
92	3.23	1162	115339	60405	1.9	598	32	231	55	473	108	59.05
93	3.12	1167	119468	58463	2	396	10	58	41	265	89	65.57
94	2.17	1322	79728	56973	1.4	291	12	173	44	362	141	64.59
95	4.92	750	180350	56915	3.2	741	15	484	67	746	131	64.45
96	3.4	1155	98553	54126	1.8	363	29	102	67	230	44	53.55
97	1.93	1134	69791	53493	1.3	488	29	185	85	213	51	67.48
98	3	821	101791	52639	1.9	881	25	253	44	650	120	64.46
99	2.88	786	64164	52091	1.2	402	17	107	14	290	34	42.72
100	3.55	555	108843	50912	2.1	481	15	339	40	338	45	60.22
101	2.48	1518	87295	50804	1.7	168	22	89	30	155	88	69.26
102	3.33	771	113912	49772	2.3	505	14	171	79	272	57	68.66
103	3.03	1501	89626	48579	1.8	297	9	178	57	141	303	60.82
104	4.65	464	124662	48487	2.6	580	21	497	45	415	51	55.29
105	4.42	814	118811	48403	2.5	491	12	226	53	388	37	55.58
106	0.62	981	20265	48003	0.4	326	226	317	11	93	20	68.46
107	4.4	546	144998	45894	3.2	617	11	273	46	569	71	71.8
108	3.48	965	89582	43941	2	528	14	197	70	501	103	58.53
109	2.67	1491	82114	43665	1.9	250	11	136	67	244	246	70.52
110	3.82	743	96337	42048	2.3	549	10	151	25	301	62	60.03
111	2.8	842	76895	41795	1.8	580	25	254	69	246	96	65.71
112	3.08	461	87303	41648	2.1	543	14	129	33	345	205	67.99
113	1.55	758	44952	39925	1.1	414	16	68	45	356	26	72.64
114	3.12	1365	84415	39076	2.2	299	17	107	50	258	138	69.31
115	2.9	1115	75979	38949	2	470	13	112	28	427	136	67.27
116	3.27	820	80209	37951	2.1	339	5	272	23	169	40	64.7
117	2.32	695	53765	36504	1.5	310	9	151	47	206	32	63.58
118	4.27	1469	87576	35899	2.4	197	8	52	32	102	108	57.18
119	2.43	1314	60137	35124	1.7	193	4	78	56	119	93	70.36
120	2.88	1177	65038	34983	1.9	219	17	22	18	126	55	64.48
121	4.92	370	114343	34590	3.3	481	24	273	24	470	49	67.23
122	2.87	1129	73126	34435	2.1	312	8	135	25	238	89	74.08
123	5.55	713	98386	33939	2.9	540	5	270	28	292	76	52.23
124	3.15	1162	79480	33895	2.3	318	159	72	119	122	33	74.44
125	2.7	1289	56711	32948	1.7	286	13	53	43	195	185	63.75
126	3.55	764	80801	32805	2.5	596	42	317	74	427	23	69.38
127	3.08	646	53144	32288	1.6	456	34	108	36	277	25	53.38
128	3.48	1522	70102	32007	2.2	283	13	38	30	165	87	62.88
129	2.47	1395	51975	30949	1.7	127	20	52	18	108	81	68.08
130	3.55	1342	77339	29985	2.6	264	19	19	31	101	64	72.65
131	3.3	1522	64213	28777	2.2	266	14	60	22	189	96	67.62
132	3.02	497	56976	28168	2	509	16	238	25	280	46	67.05
133	5.93	1188	80181	27965	2.9	424	37	166	75	260	93	48.32
134	3.82	862	69693	27955	2.5	386	14	268	37	270	32	65.32
135	3.22	632	55260	27602	2	435	15	124	50	335	72	62.24
136	3.65	786	57235	27405	2.1	519	25	141	29	385	25	57.22
137	3.73	944	69939	27379	2.6	442	3	126	25	132	75	68.42
138	4.38	870	75962	27049	2.8	311	20	112	26	133	19	64.07
139	3.7	1045	61076	26489	2.3	919	17	161	81	384	905	62.32
140	3.08	990	52638	26398	2	350	34	66	57	162	44	64.67
141	3.67	1018	68137	26355	2.6	394	4	253	41	272	75	70.51
142	2.9	682	50395	25877	1.9	408	9	204	26	365	72	67.15
143	3.67	583	61775	25777	2.4	534	19	108	27	370	19	65.36
144	1.27	1077	24088	25602	0.9	329	23	65	42	142	76	74.28
145	4.6	1003	74607	25305	2.9	472	18	55	55	200	38	64.09
146	3.9	699	59042	25148	2.3	403	22	245	28	299	41	60.2
147	2.4	677	40922	24935	1.6	385	5	131	11	222	56	68.38
148	1.93	878	32461	24282	1.3	545	4	75	17	229	77	69.15
149	3.4	659	51982	23871	2.2	404	2	67	13	295	40	64.05
150	3	1181	49261	23762	2.1	218	6	39	21	113	65	69.1
151	2.93	996	50449	23573	2.1	382	6	80	34	217	59	72.96
152	2.92	1553	42409	23420	1.8	266	15	254	37	188	81	62.08
153	5.72	771	83148	23266	3.6	448	3	194	27	298	34	62.52
154	5.33	561	85208	22883	3.7	498	7	118	82	409	54	69.82
155	4.58	449	61860	22674	2.7	396	28	125	219	274	17	59.53
156	4.67	429	65029	22505	2.9	656	13	300	30	538	68	61.92
157	2.62	513	33741	22176	1.5	333	33	153	21	178	34	58.15
158	3.17	730	47308	21922	2.2	363	14	141	26	206	20	68.15
159	6.55	1206	89313	21798	4.1	444	8	45	29	220	117	62.55
160	4.53	622	62473	21482	2.9	423	9	129	33	374	39	64.15
161	4.88	387	64439	21018	3.1	508	6	235	34	372	31	62.78
162	2.85	841	38476	18960	2	353	42	102	73	215	52	71.2
163	1.92	757	25577	18900	1.4	350	27	84	46	185	21	70.61
164	4.22	412	51053	18411	2.8	359	27	137	39	238	31	65.76
165	1.6	511	20331	18283	1.1	284	33	81	19	129	12	69.5
166	3.9	433	47626	18052	2.6	388	19	161	31	243	35	67.65
167	5.12	348	52725	17730	3	321	17	68	31	292	11	58.12
168	3.25	671	40395	17616	2.3	452	77	136	67	218	12	70.56
169	4.08	611	44125	17448	2.5	401	11	105	41	250	28	61.93
170	3.95	607	43093	17375	2.5	427	9	198	60	370	37	62.79
171	2.6	755	29527	17357	1.7	398	14	44	23	210	30	65.43
172	3.73	892	45778	17322	2.6	578	30	131	66	111	28	70.79
173	2.18	516	24923	17015	1.5	464	11	107	24	249	13	67.09
174	3.25	530	35845	15844	2.3	188	15	92	25	994	5	69.61
175	1.7	659	18266	15674	1.2	346	6	83	18	225	21	68.55
176	4.47	505	35307	15000	2.4	342	21	102	39	163	14	52.7
177	4.55	1458	37703	14463	2.6	60	2	28	8	72	44	57.29
178	3.95	534	38357	13762	2.8	304	8	63	37	206	15	70.56
179	4.53	443	44006	13707	3.2	542	23	177	44	438	24	70.82
180	3.18	779	23368	13405	1.7	244	4	79	16	172	8	54.76
181	5.43	1111	48174	13185	3.7	322	3	53	37	104	24	67.25
182	2.7	373	26577	13074	2	472	13	81	27	360	17	75.29
183	4.08	467	31540	13006	2.4	289	61	76	38	203	10	59.39
184	3.52	575	19896	12799	1.6	229	26	110	18	251	1	44.2
185	4.07	1176	27860	12706	2.2	194	19	36	19	105	12	53.92
186	3.02	691	22036	12502	1.8	210	8	40	12	98	5	58.43
187	3.97	553	24660	12117	2	243	2	68	18	185	20	51.31
188	4.48	538	23001	11983	1.9	208	14	107	7	249	6	42.81
189	3.77	637	32279	11929	2.7	256	9	63	27	222	15	71.84
190	1.27	1458	8256	11030	0.7	29	1	3	7	59	16	59.1
191	3.7	478	27582	11029	2.5	293	19	136	38	219	13	67.59
192	3.97	967	28670	10813	2.7	149	13	43	27	78	8	66.84
193	3.27	729	22252	10003	2.2	221	2	64	10	126	11	68.1
194	5.68	590	38256	9849	3.9	321	3	55	16	168	13	68.35
195	5.12	405	28914	9391	3.1	323	10	51	17	252	15	60.17
196	5.83	674	26436	9300	2.8	187	5	71	6	138	21	48.73
197	3.97	447	23217	8672	2.7	260	14	58	17	196	-1	67.49
198	3.93	331	24660	8458	2.9	474	11	101	39	619	5	74.13
199	1.92	1469	9111	7656	1.2	50	5	10	4	38	29	62.09
200	4.25	526	18638	7513	2.5	192	9	70	16	159	5	58.37
201	3.92	377	20001	7206	2.8	234	6	86	19	188	4	70.87
202	3.75	595	17142	7159	2.4	221	2	53	13	142	18	63.85
203	3.82	609	15224	6800	2.2	206	8	57	12	150	10	58.66
204	4.32	644	18076	6672	2.7	178	5	44	9	128	11	62.76
205	4.17	352	19264	6655	2.9	274	7	62	11	222	3	69.47
206	5.12	378	19989	5878	3.4	325	8	52	17	183	3	66.46
207	4.2	335	18481	5827	3.2	235	17	29	19	317	1	75.51
208	5.93	350	19300	5046	3.8	161	16	51	19	211	5	64.46
209	5.07	370	10789	4353	2.5	219	52	56	21	140	0	48.92
210	0.88	992	1384	2470	0.6	93	1	7	102	419	12	63.45

## Sheet: demographics
Viewer age	Viewer gender	Views	Average view duration (minutes)	Average percentage viewed
13–17 years	Female	2	1.9	57.51
13–17 years	Male	3.3	2.1	61.76
18–24 years	Female	7.8	2	61.15
18–24 years	Male	19.7	2.2	65.02
25–34 years	Female	8	2.1	61.73
25–34 years	Male	28.3	2.2	66.3
35–44 years	Female	3.6	2	61.25
35–44 years	Male	11.3	2.2	65.21
45–54 years	Female	2.4	2.1	64.61
45–54 years	Male	5.4	2.2	66.02
55–64 years	Female	1.6	2.2	67.28
55–64 years	Male	2.9	2.3	67.9
65+ years	Female	1.1	2.1	67.4
65+ years	Male	2.6	2.2	67.54

## Sheet: subscription
Subscription status	Views	Average view duration (minutes)	Likes	Dislikes	Shares	Videos in playlists	Average percentage viewed
Not subscribed	23778229	2	72505	10207	49710	81866	61.47
Subscribed	1989560	2.5	79380	2067	12586	36836	73.17

## Sheet: devices
Device type	Views	Average view duration (minutes)	Likes	Dislikes	Shares	Average percentage viewed
Computer	10527375	2.1	21238	1202	8591	64.01
Mobile phone	10427974	2	24753	4436	19677	59.88
Tablet	3238890	2	4752	530	793	60.15
Game console	758344	2.4	395	12	3	72.85
TV	563154	2.5	253	17	2	75.91
Unknown	252052	2.1	100494	6077	33230	66.87

## Sheet: geography
Geography	Geography ID	Views	Average view duration (minutes)	Likes	Dislikes	Shares	Comments	Videos in playlists	Subscribers	Average percentage viewed
United States	US	12251908	2.3	71515	4416	30007	10706	48559	82733	68.99
United Kingdom	GB	1359804	2.1	7132	623	2137	973	4796	9483	63.05
Canada	CA	1253040	2.3	7022	470	2922	1041	6446	9287	68.97
India	IN	788655	1.6	4823	727	2649	348	4692	13483	46.12
Australia	AU	612121	2.3	3373	223	1023	383	2301	4979	68.72
